# Supplementary material for: VDLIN: A Deep Learning‐Based Platform for Methylcobalamin‐Inspired Immunomodulatory Compound Screening
Source: Adv Sci (Weinh). 2025 Oct 27;13(7):e13775. doi: 10.1002/advs.202413775 (PMC12866821; doi:10.1002/advs.202413775)
Supplement: Supplementary file 2 — Supplemental Table 1 [file ADVS-13-e13775-s001.xlsx]

## Sheet: Sheet1
primername	primersequnce(5'-3')
mEgr1-qPCR-F	TCGGCTCCTTTCCTCACTCA
mEgr1-qPCR-R	CTCATAGGGTTGTTCGCTCGG
hIFNB-qPCR-F	GCTTGGATTCCTACAAAGAAGCA
hIFNB-qPCR-R	ATAGATGGTCAATGCGGCGTC
mIl1b-qPCR-F	AGTTGACGGACCCCAAA
mIl1b-qPCR-R	TCTTGTTGATGTGCTGCTG
mIl6-qPCR-F	ACAGAAGGAGTGGCTAAGGA
mIl6-qPCR-R	AGGCATAACGCACTAGGTTT
mTnf-qPCR-F	CGCTGAGGTCAATCTGC
mTnf-qPCR-R	GGCTGGGTAGAGAATGGA
mNos2-qPCR-F	GTTCTCAGCCCAACAATACAAGA
mNos2-qPCR-R	GTGGACGGGTCGATGTCAC
mPtgs2-qPCR-F	TTCAACACACTCTATCACTGGC
mPtgs2-qPCR-R	AGAAGCGTTTGCGGTACTCAT
mIfnb-qPCR-F	TCCGAGCAGAGATCTTCAGGAA
mIfnb-qPCR-R	TGCAACCACCACTCATTCTGAG
hISG15-qPCR-F	CGCAGATCACCCAGAAGATCG
hISG15-qPCR-R	TTCGTCGCATTTGTCCACCA
hOAS2-qPCR-F	AGGTGGCTCCTATGGACGG
hOAS2-qPCR-R	TTTATCGAGGATGTCACGTTGG
mIsg15-qPCR-F	GGTGTCCGTGACTAACTCCAT
mIsg15-qPCR-R	TGGAAAGGGTAAGACCGTCCT
mCcl3-qPCR-F	TTCTCTGTACCATGACACTCTGC
mCcl3-qPCR-R	CGTGGAATCTTCCGGCTGTAG
mCcl4-qPCR-F	TTCCTGCTGTTTCTCTTACACCT
mCcl4-qPCR-R	CTGTCTGCCTCTTTTGGTCAG
mLta-qPCR-F	CCACCTCTTGAGGGTGCTTG
mLta-qPCR-R	CATGTCGGAGAAAGGCACGAT
mLtb-qPCR-F	TGGCAGGAGCTACTTCCCT
mLtb-qPCR-R	TCCAGTCTTTTCTGAGCCTGT
mCxcl10-qPCR-F	CCAAGTGCTGCCGTCATTTTC
mCxcl10-qPCR-R	GGCTCGCAGGGATGATTTCAA
mCxcl11-qPCR-F	GGCTTCCTTATGTTCAAACAGGG
mCxcl11-qPCR-R	GCCGTTACTCGGGTAAATTACA
mIfit1-qPCR-F	CTGAGATGTCACTTCACATGGAA
mIfit1-qPCR-R	GTGCATCCCCAATGGGTTCT
hACTB-qPCR-F	CCTGGCACCCAGCACAAT
hACTB-qPCR-R	GCCGATCCACACGGAGTACT
mActb-qPCR-F	GGCTGTATTCCCCTCCATCG
mActb-qPCR-R	CCAGTTGGTAACAATGCCATGT
VSVg-qPCR-F	ATGGACGAACCAGTCGACTGG
VSVg-qPCR-R	TCAGAGGTCTTTCCTTTCTTCC
mOas2-qPCR-F	TTGAAGAGGAATACATGCGGAAG
mOas2-qPCR-R	GGGTCTGCATTACTGGCACTT
