# Supplementary material for: VDLIN: A Deep Learning‐Based Platform for Methylcobalamin‐Inspired Immunomodulatory Compound Screening
Source: Adv Sci (Weinh). 2025 Oct 27;13(7):e13775. doi: 10.1002/advs.202413775 (PMC12866821; doi:10.1002/advs.202413775)
Supplement: Supplementary file 3 — Supplemental Table 2 [file ADVS-13-e13775-s002.xlsx]

## Sheet: Sheet1
primer name	primer sequnce
Egr1-shRNA-F1	CCGGCACTCCACTATCCACTATTAACTCGAGTTAATAGTGGATAGTGGAGTGTTTTTG
Egr1-shRNA-R1	AATTCAAAAACACTCCACTATCCACTATTAACTCGAGTTAATAGTGGATAGTGGAGTG
Egr1-shRNA-F2	CCGGGCTCTTAATACCACCTACCAACTCGAGTTGGTAGGTGGTATTAAGAGCTTTTTG
Egr1-shRNA-R2	AATTCAAAAAGCTCTTAATACCACCTACCAACTCGAGTTGGTAGGTGGTATTAAGAGC
Egr1-shRNA-F3	CCGGCATCGCTCTGAATAATGAGAACTCGAGTTCTCATTATTCAGAGCGATGTTTTTG
Egr1-shRNA-R3	AATTCAAAAACATCGCTCTGAATAATGAGAACTCGAGTTCTCATTATTCAGAGCGATG
